# Supplementary material for: Asymmetric Diffusion Metasurface-Based Lensless Monitoring and Uniform Illumination Systems for Optical Lithography
Source: Research (Wash D C). 2026 Mar 23;9:1197. doi: 10.34133/research.1197 (PMC13006733; doi:10.34133/research.1197)
Supplement: Supplementary 1 — Supplementary Text Figs. S1 to S5 Table S1 Movie S1 [file research.1197.f1.zip]

Archive with 2 entries (2 files):
- aed2866_Supplementary Movie_mov1_seq1_v1.mp4
- Supplementary Materials.pdf
